# Supplementary material for: Persistently Elevated Expression of Systemic, Soluble Co-Inhibitory Immune Checkpoint Molecules in People Living with HIV before and One Year after Antiretroviral Therapy
Source: Pathogens. 2024 Jun 27;13(7):540. doi: 10.3390/pathogens13070540 (PMC11279922; doi:10.3390/pathogens13070540)
Supplement: Supplementary file 1 [file pathogens-13-00540-s001.zip]

Archive with 1 entries (1 files):
- pathogens-3045370-supplementary.pdf
